# Supplementary material for: Association between Use of Spironolactone and Risk of Stroke in Hypertensive Patients: A Cohort Study
Source: Pharmaceuticals (Basel). 2022 Dec 30;16(1):57. doi: 10.3390/ph16010057 (PMC9861555; doi:10.3390/ph16010057)
Supplement: Supplementary file 1 [file pharmaceuticals-16-00057-s001.zip]

Archive with 1 entries (1 files):
- pharmaceuticals-2045747-supplementary.pdf
